# Supplementary material for: Isolation of Neoantigen-Specific Human T Cell Receptors from Different Human and Murine Repertoires
Source: Cancers (Basel). 2022 Apr 6;14(7):1842. doi: 10.3390/cancers14071842 (PMC8998067; doi:10.3390/cancers14071842)
Supplement: Supplementary file 1 [file cancers-14-01842-s001.zip]

Archive with 7 entries (7 files):
- Supplementary Figures.pdf
- Table_S1_patients_characteristics.xlsx
- Table_S2_Somatic_Variants.xlsx
- Table_S3_healthy_donor_TCR_rearrangenment.xlsx
- Table_S4_overview of TCR repertiore_stimulation method and TCR reactivity.xlsx
- Table_S5_donor_haplotypes.xlsx
- Table_S6_ABabDII_TCR rearrangement.xlsx
