# Supplementary material for: Isolation of Neoantigen-Specific Human T Cell Receptors from Different Human and Murine Repertoires
Source: Cancers (Basel). 2022 Apr 6;14(7):1842. doi: 10.3390/cancers14071842 (PMC8998067; doi:10.3390/cancers14071842)
Supplement: Supplementary file 1 [file cancers-14-01842-s001.zip › Table_S1_patients_characteristics.xlsx]

## Sheet: Table S1
Patient information
patient	Tumor biology	Stage/TNM	gender	age
BIH56	Ovarian cancer	FIGO IIIC	F	32
BIH146	Colon cancer	UICC IIIC	F	47
