# Supplementary material for: Isolation of Neoantigen-Specific Human T Cell Receptors from Different Human and Murine Repertoires
Source: Cancers (Basel). 2022 Apr 6;14(7):1842. doi: 10.3390/cancers14071842 (PMC8998067; doi:10.3390/cancers14071842)
Supplement: Supplementary file 1 [file cancers-14-01842-s001.zip › Table_S3_healthy_donor_TCR_rearrangenment.xlsx]

## Sheet: Table S3
Cloned and tested human-derived TCRs. Most abundant TCR α/β variable regions were paired, cloned and expressed in PBL
TCR ID	donor (ID)	TRV region	CDR3	TRJ region	TRBD region	origin	epitope candidate	reactivity
1C4	BIH56-PBMC	TRAV13-2*01	CAEMDFGNVLHC	TRAJ35*01		autolog. PBMC	SLC27A4R408H	not reactive
		TRBV4-1*01	CASSPSTVDNSPLHF	TRBJ1-6*02	TRBD1*01
1A6	BIH56-PBMC	TRAV14/DV4*01	CAEMDFGNVLHC	TRAJ49*01		autolog. PBMC	SLC27A4R408H	not reactive
		TRBV7-9*01 F	CASSYQVATNEKLFF	TRBJ1-4*01	TRBD1*01
16A4	BIH146-TIL	TRAV3*01	CAEGQGFSFIF	TRAJ25*01		TIL	146.TMG	not reactive
		TRBV6-1*01	CASEGHGELFF	TRBJ2-2*01	TRBD1*01
1628	AB (A)	TRAV21*02	CAVKGETDSWGKLQF	TRAJ24*02		healthy donor	CDH2D660Y	reactive
		TRBV5-1*01	CASSLGLANTDTQYF	TRBJ2-3*01	TRBD2*01
6.2	AB (A)	TRAV38-2/DV8*01	CAFMNRDDKIIF	TRAJ30*01		healthy donor	CDH2D660Y	reactive
		TRBV27*01	CASSFGGDPYGYTF	TRBJ1-2*01	TRBD2*01
3.5	AB (A)	TRAV38-2/DV8*01	CAYRSAWEYGNKLVF	TRAJ47*02		healthy donor	ATP11CI1108R	not reactive
		TRBV13*01	CASSPRLLDYEQYF	TRBJ2-7*01	TRBD1*01
19.3	AB (A)	TRAV14/DV4*01	CAMRGSNTGNQFYF	TRAJ49*01		healthy donor	PIGMV62L	not reactive
		TRBV29-1*01	CSVEGRSSYEQYF	TRBJ2-7*01	TRBD1*01
1.2	BC12 (B)	TRAV19*01	CALSEENTGFQKLVF	TRAJ8*01		healthy donor	CDH2D660Y	not reactive
		TRBV7-3*01	CASSAGTTSTDTQYF	TRBJ2-3*01	TRBD1*01
2.5	BC12 (B)	TRAV13-1*02	CAVPADRGSTLGRLYF	TRAJ18*01		healthy donor	ATP11CI1108R	not reactive
		TRBV9*01	CASSVGGGAIDTQYF	TRBJ2-3*01	TRBD2*01
3.5B	BC12 (B)	TRAV29/DV5*01	CAASAGPQGSGNTGKLIF	TRAJ37*01		healthy donor	ATP11CI1108R	not reactive
		TRBV6-5*01	CATYSGGLYGYTF	TRBJ1-2*01	TRBD2*01
7.3	BC12 (B)	TRAV17*01	CATDPGTSYGKLTF	TRAJ52*01		healthy donor	PIGMV62L	not reactive
		TRBV5-1*01	CASSLESAVEAFF	TRBJ1-1*01
1.1	BC12 (B)	TRAV21*01	CAVPPSSGNTGKLIF	TRAJ37*01		healthy donor	SLC35D1T324S	not reactive
		TRBV5-4*01	CASSLVGGPPDTQYF	TRBJ2-3*01	TRBD1*01
3.3-1	SR (C)	TRAV19*01	CALSEGYNTDKLIF	TRAJ34*01		healthy donor	PIGMV62L	not reactive
		TRBV3-1*01	CASSQDGLAGVGTYEQYF	TRBJ2-7*01	TRBD2*02
5.1	SR (C)	TRAV38-2/DV8*01	CAYRNNNARLMF	TRAJ31*01		healthy donor	SLC35D1T324S	not reactive
		TRBV2*01	CASSDVQGAWVGTEAFF	TRBJ1-1*01	TRBD1*01
10.4	SR (C)	TRAV19*01	CALSEAETGNQFYF	TRAJ49*01		healthy donor	TBC1D1E299K	not reactive
		TRBV5-8*01	CASSLVQVFGLIEQFF	TRBJ2-1*01	TRBD1*01
3.6	BC82 (E)	TRAV1-2*01	CAVRDPNRDDKIIF	TRAJ30*01		healthy donor	MCOLN2W390S	reactive
		TRBV11-3*01	CASSLTGGRETQYF	TRBJ2-5*01	TRBD1*01
7.5	BC82 (E)	TRAV13-1*02	CAARPPDTGNQFYF	TRAJ49*01		healthy donor	ATP11CI1108R	not reactive
		TRBV28*01	CASSFWASGTEAFF	TRBJ1-1*01	TRBD1*01
56.48	BC9 (F)	TRAV38-1*03	CAFMPNNNDMRF	TRAJ43*01		healthy donor	SLC27A4R408H	reactive
		TRBV10-3*01	CAISEGRGPRTDTQYF	TRBJ2-3*01	TRBD1*01
56.20	BC9 (F)	TRAV8-4*03	CAVSSSGGYNKLIF	TRAJ4*01		healthy donor	SLC27A4R408H	not reactive
		TRBV12-3*01	CASSFGTGLDEQFF	TRBJ2-1*01	TRBD1*01
56.11	BC73 (J)	TRAV17*01	CATLSNSGNTPLVF	TRAJ29*01		healthy donor	SLC27A4R408H	reactive
		TRBV9*01	CASSVVGGAFDGYTF	TRBJ1-2*01	TRBD2*01
56.11-2	BC73 (J)	TRAV12-2*02	YATGGFKTIF	TRAJ9*01		healthy donor	SLC27A4R408H	not reactive
		TRBV9*01	CASSVVGGAFDGYTF	TRBJ1-2*01	TRBD2*01
