# Supplementary material for: Isolation of Neoantigen-Specific Human T Cell Receptors from Different Human and Murine Repertoires
Source: Cancers (Basel). 2022 Apr 6;14(7):1842. doi: 10.3390/cancers14071842 (PMC8998067; doi:10.3390/cancers14071842)
Supplement: Supplementary file 1 [file cancers-14-01842-s001.zip › Table_S4_overview of TCR repertiore_stimulation method and TCR reactivity.xlsx]

## Sheet: Table S4
Overview of T Cell Repertiore, Stimultion Method, isolated TCRs and Reaktivity
Patient	Donor	T Cell Repertoire	Stimulation Method	TCR ID	Epitope Candidate	Reactivity of TCR	Candidate Processing
BIH56	BIH56	patient PBMC	TMG56	1C4	SLC27A4R408H	not reactive
				1A6	SLC27A4R408H	not reactive
	F	healthy donor	peptide-loading	56.48	SLC27A4R408H	reactive	no
				56.20	SLC27A4R408H	not reactive
	J	healthy donor	peptide-loading	56.11	SLC27A4R408H	reactive	no
				56.11-2	SLC27A4R408H	not reactive
	G	healthy donor	peptide-loading	TCR sequence identified	SLC27A4R408H
	H	healthy donor	peptide-loading	TCR sequence identified	SLC27A4R408H
	I	healthy donor	peptide-loading	TCR sequence identified	SLC27A4R408H
	J	healthy donor	peptide-loading	TCR sequence identified	SLC27A4R408H
BIH146	BIH146	patient PBMC	TMG	no TCR sequence identified
		patient PBMC	peptide-loading	no TCR sequence identified
		Patient TIL	TMG146	16A4		not reactive
		Patient TIL	peptide-loading	no TCR sequence identified
	A	healthy donor	peptide-loading	1628	CDH2D660Y	reactive	no
				6.2	CDH2D660Y	reactive	no
				3.5	ATP11CI1108R	not reactive
				19.3	PIGMV62L	not reactive
	B	healthy donor	peptide-loading	1.2	CDH2D660Y	not reactive
				2.5	ATP11CI1108R	not reactive
				3.5B	ATP11CI1108R	not reactive
				7.3	PIGMV62L	not reactive
				1.1	SLC35D1T324S	not reactive
	C	healthy donor	peptide-loading	3.3-1	PIGMV62L	not reactive
				5.1	SLC35D1T324S	not reactive
				10.4	TBC1D1E299K	not reactive
	D	healthy donor	peptide-loading	no TCR sequence identified
	E	healthy donor	peptide-loading	3.6	MCOLN2W390S	reactive	yes
				7.5	ATP11CI1108R	not reactive
	ABabDII mice	murine-derived	immunization	m720	SLC35D1T324S	not reactive
	ABabDII mice		immunization	m723	CDH2D660Y	not reactive
	ABabDII mice		immunization	m874	MCOLN2W390S	not reactive
	ABabDII mice		immunization	m875	MCOLN2W390S	reactive	yes
	ABabDII mice		immunization	mb11a4	ATP11CI1108R	weak reactivity
	ABabDII mice		immunization	TCR mb12	ATP11CI1108R	not reactive
