# Supplementary material for: Isolation of Neoantigen-Specific Human T Cell Receptors from Different Human and Murine Repertoires
Source: Cancers (Basel). 2022 Apr 6;14(7):1842. doi: 10.3390/cancers14071842 (PMC8998067; doi:10.3390/cancers14071842)
Supplement: Supplementary file 1 [file cancers-14-01842-s001.zip › Table_S6_ABabDII_TCR rearrangement.xlsx]

## Sheet: Table S6
Mouse-derived TCRs. Most abundant TCR α/β variable regions were paired, expressed in PBL and tested for reactivity
TCR ID	origin	TRV region	CDR3	TRJ region	TRBD region	epitope candidate	patient ID	reactivity
m720	ABabDII mice	TRAV13-1*01	CAALTSNTGNQFYF	TRAJ49*01		SLC35D1T324S	BIH146	not reactive
		TRBV29-1*01	CSVWTYTQYF	TRBJ2-3*01	TRBD2*01
m723	ABabDII mice	TRAV39*01	CAVDTGNQFYF	TRAJ49*01		CDH2D660Y	BIH146	not reactive
		TRBV15*02	CATSGDTNIQYF	TRBJ2-4*01	TRBD1*01
m874	ABabDII mice	TRAV13-1*01	CAAYMYSGGGADGLTF	TRAJ45*01		MCOLN2W390S	BIH146	not reactive
		TRBV27*01	CASSLASDYNEQFF	TRBJ2-1*01	TRBD2*01
m875	ABabDII mice	TRAV41*01	CAVRGRDDKIIF	TRAJ30*01		MCOLN2W390S	BIH146	reactive
		TRBV27*01	CASSLDPSGRLDTQYF	TRBJ2-3*01	TRBD2*02
m9565b11a4 (TCR mb11a4)	ABabDII mice	TRAV14/DV4*01	CAMRPQGAQKLVF	TRAJ54*01		ATP11CI1108R	BIH146	weak reactivity
		TRBV28*01	CASSLWGDSQETQYF	TRBJ2-5*01	TRBD1*01
m9565b12 (TCR mb12)	ABabDII mice	TRAV14/DV4*01	CAMRERASGTYKYIF	TRAJ40*01 F		ATP11CI1108R	BIH146	not reactive
		TRBV28*01	CASSLWAGGSYEQYF	TRBJ2-7*01	TRBD2*02
